# Supplementary material for: Environment-Dependent Dimerization as a Functional Switch in Leech Cystatin CysHv
Source: Toxins (Basel). 2026 Jul 10;18(7):300. doi: 10.3390/toxins18070300 (PMC13418211; doi:10.3390/toxins18070300)
Supplement: Supplementary file 1 [file toxins-18-00300-s001.zip]

Archive with 1 entries (1 files):
- toxins-4387289-supplementary.pdf
